# Supplementary material for: De novo biosynthesis of berberine and halogenated benzylisoquinoline alkaloids in Saccharomyces cerevisiae
Source: Commun Chem. 2023 Feb 9;6:27. doi: 10.1038/s42004-023-00821-9 (PMC9911778; doi:10.1038/s42004-023-00821-9)
Supplement: Supplementary file 3 — Supplementary Data 1 [file 42004_2023_821_MOESM3_ESM.xlsx]

## Sheet: 2c, 2d
Figure 2c 2d
	Canadine	Berberine		Unit: µg/L
BBR3R	161.197	1.15459
	232.333	0.278846
	197.933	0.899802
BBR4R	1216.31	41.785
	1042.35	47.7397
	708.639	15.7889

## Sheet: 2e
Figure 2e
	Canadine	Berberine		Unit: µg/L
GFP	279.017	94.669
	368.907	224.42
	330.262	42.3117
BwSTOX	306.094	67.9186
	328.582	48.0042
PsDBOX	309.112	50.6611
	158.63	50.3906
	369.762	74.1166
CjSTOX	74.6751	214.994
	93.2389	302.872
	170.565	683.672

## Sheet: 2f
Figure 2f
Time (h)	Canadine			Berberine			THCB			Columbamine				Unit: µg/L
0	1044.92	1066.53	1054.14	79.2963	79.575	79.6442	313.254	323.231	316.567	3.91443	4.34983	4.74638
4	82.2332	92.0818	92.2403	263.926	289.46	286.405	131.267	136.205	137.659	104.546	106.906	106.99
8	80.5822	81.6233	82.8888	353.456	363.338	346.164	96.6871	100.419	98.1777	147.321	148.942	144.095
12	83.5893	82.2003	82.1196	446.454	445.211	445.65	76.1512	75.5405	77.6427	180.514	177.892	182.465
16	78.4532	75.4929	78.3383	526.849	513.427	512.326	59.7188	56.1367	60.6527	206.057	201.869	202.193
20	58.8162	68.8524	72.8487	520.438	589.51	607.212	38.5603	43.0738	42.8458	208.214	220.694	227.126
26	58.0799	62.1121	66.707	598.534	646.145	693.179	29.6457	31.8689	32.5734	229.096	238.793	244.438
30	63.0592	63.133	56.2392	760.233	745.922	659.142	25.2325	25.8747	22.4351	251.038	247.93	226.065
36	57.6414	57.2738	53.7779	758.526	739.897	665.362	18.3177	17.1387	17.9068	240.86	238.592	225.997
							Note: THCB and columbamine concentration are estimated using the canadine standard curve

## Sheet: 3
Figure 3
Time (h)	Canadine			Berberine			OD
2	78.9738	54.18	41.5192	40.6449	6.57311	2.47882	2.5	2.4	2.08
4	90.1501	68.665	61.7482	32.4185	5.05908	2.19432	5.4	4.6	4.5
6	189.114	126.555	121.013	29.493	4.37237	2.99732	12.5	9.8	9
8	338.497	282.27	223.45	30.287	5.82372	5.94942	18	16.5	18
19	1077.67	970.361	719.076	41.406	10.9519	19.9775	34	34	29
21	845.802	849.882	689.175	37.7271	12.2937	23.7933	35	34	32.5
23	794.059	719.462	477.106	38.7872	14.7677	16.8189	36	35	33.5
26	974.875	825.453	540.043	48.984	21.0637	19.696	36	38	33.5
43	906.92	1020.23	553.285	102.451	59.365	27.2887	36	44	33.5
46	916.636	1058.46	518.128	105.034	66.4959	98.779	38	45	35
50	1072.81	909.741	677.609	134.878	90.0606	87.7293	40	44	37.5
68	1017.62	1078.89	710.439	161.469	278.616	128.852	39	45	41
75	1023.42	1191.35	740.087	177.306	356.279	203.044	40	40	42.5
93	1032.93	1260.67		208.222	571.369		45	42
96	1095.04	1259.06		308.926	606.489		45	42
120	1015.88	1294		450.747	965.858		50	47
After heating	35.4	42.25		837.339	1319.06
	Unit: µg/L

## Sheet: S3a
Supplementary Figure S3a
RT	55°C	98°C
10.1434	15.842	339.218
9.96269	16.2812	345.88
9.2999	15.0705	315.533
Berberine concentration, unit µg/L
