# Supplementary material for: De novo biosynthesis of berberine and halogenated benzylisoquinoline alkaloids in Saccharomyces cerevisiae
Source: Commun Chem. 2023 Feb 9;6:27. doi: 10.1038/s42004-023-00821-9 (PMC9911778; doi:10.1038/s42004-023-00821-9)
Supplement: Supplementary file 4 — Supplementary Data 2 [file 42004_2023_821_MOESM4_ESM.xlsx]

## Sheet: Sheet1
yBvTyrH	atggataatacaacattagccttaattttatcatcattgttcgtatgtttccaattgataaggtcatttattaatcatgctaagaaatcaaataaattgccacctggtcctaagagaatgccaattttcggtaatatctttgacttgggagagaagcctcatagatcattcgcaaatttggccaaaattcatggtcctttggtttcattgcaattgggttctgttacaaccgtagtagtatcatctgccgatgttgcaaaggaaatgttcttaaagaacgaccaagctttggctaataggactataccagactctgttagagctggtgatcacgataaattatcaatgtcatggttaccagtatcagccaagtggaggaatttgaggaaaatatctgct…	1
yBwSTOX	atgtccaagatggcctcctctattttcgctactttttccttgttatcctccttgttgccaacttctttggcttcttctgatgctaactacgaagatttcttgcaatgcttggacttgtactcccaaaattccattccagtctataccagaaacacctcttcttacacttccattttggaatccaccatcaagaacttggttttcttgtctccaactactccaaagccaaactttatcgttactccaatgcaagaatcccacgttcaaacctctgttatttgttgtagaatgcacggtttacaaatgagaatcagatctggtggtcacgactttgaaggtttgtcttacgtttctaacgttccattcgttgttttggacttgatccacttgaaaaccatc…
yCjCAS	atggaaatgaaccctttgttggtttgtgctactgttgctatcgttttcgctactaccaccattatcagaatcttgttctcctcttcttccttgccacaaatgaagtggccatctggtccaagaaaattgccaattattggtaacttgcaccaattaggtgatgatgtcttgcatgttgctttggctaaattggcaaaagttcacggttctgttatgaccatttggattggttcttggagaccagttatcgttatctccgatattgaaaaggcttgggaagttttggttaacaagtctgctgattatggtgctagagatatgccagaaattaccaagattgcttctgcttcttggcataccatttctacatctgatgctggttctttctggcaaaatgtc…
yCjNCS(-35)	atgaggatggaagttgtattggtcgtcttcttgatgtttattggtactattaactgtgagaggttgattttcaatggtagaccattgttgcacagagtcacaaaagaagaaactgtaatgttatatcacgaattggaagtcgcagcctcagctgacgaagtatggtctgtcgaaggttctcctgaattaggtttacatttaccagatttgttaccagctggaatattcgcaaagtttgagataactggagatggtggagaaggttctattttggacatgacatttccacctggtcaattccctcatcattatagagagaagttcgttttcttcgaccataagaatagatataagttggttgaacaaattgacggtgatttctttgatttgggagtaacc…
yCjSTOX	atgatgggcatctcttctttggttgttttcccattcttggtgttcattgccattgctaatagtttggttcctttggcctcttcctcatctgaatatgaaggtttcttgcaatgcttggacttgaggtctaattcctctattccaatctacaacccatcctctacatcttacacttctatcttgcatgcctccatctacaacttgagattcatttctccaactacgccaaagccaaacttcattattactccaatgagagaatcccatgttcaagctactgttgtttgctctagagaacatggcttgcaaattagaactagatctggtggtcatgacttcgaaggttcttcatttgttgctactgttccattcgttctgttggatttgattcacttgaga…
yEcNMCH	atggaagtagttactgtagcattgatagccgtcattatatcatctatattgtatttgttgttcggttcttctggacataagaatttaccacctggtcctaagccatggcctatagtaggtaacttattacagttgggtgagaagccacacgcacaattcgctgagttagctcagacttatggtgatatcttcactttaaagatgggtacagagacagtcgtagttgcttcaacttcttcagcagcatcagaaattttaaagacccatgacagaatcttgtctgctaggtacgttttccagtcttttagagtaaaaggtcatgttgaaaattctatagtctggtctgactgcacagaaacttggaagaacttaagaaaagtatgtagaactgaattgttt…
yPpDoDC	atgactcctgaacaatttaggcaatatggtcatcaattaatcgatttgatcgccgattacagacagaccgttggagaaagacctgtaatggctcaagttgaacctggatatttaaaggccgctttgcctgctaccgcaccacaacaaggtgaaccattcgctgccattttggatgatgtaaacaatttggtcatgccaggattgtcacattggcaacacccagacttttatggttatttcccttcaaatggaacattatcatctgttttgggtgacttcttatctacaggtttaggagtattgggtttatcttggcaatcttctccagcattgtctgaattggaagaaaccaccttagactggttaagacaattgttgggtttatctggacagtggtct…
yPs4'OMT	atgggatcattggacgctaaaccagctgctgcaactcaggaagtctctattaaggatcaagcacagttatggaatatcatttacggtttcgccgattctttagttttaagatgtgcagttgagatcggtatagcagatattattaagaataacgatggtgccattaccttagcccaattggccgcaaaattacctattactaatgtctcttcagattatttatacagaatggttagatacttggtacatttaaatattatagaacaagagacatgtaatggtggagttgagaaagtatactctttgaagccagttggaacattattgttgagagatgcagaaaggtcaatggtcccaatgatcttgggtatgactcagaaagatttcatggtatcttgg…
yPs6OMT	atggaaacagtttctaagatagatcagcaaaaccaggctaaaatttggaagcaaatatacggttttgctgaatctttagtcttgaaatgcgccgttcagttggaaatagccgaaactttacataacaacgttaaaccaatgtcattgtctgaattagcttctaaattgccagtcgcacaacctgtcaacgaagatagattatttaggattatgaggtacttggtacatatggagttgtttaaaatcgatgctactactcagaaatattcattggcccctcctgctaaatatttattaaggggatgggaaaagtcaatggttgattctattttgtgtatcaatgataaagacttcttggccccttggcatcatttgggagatggattgaccggaaactgt…
yPsBBE	atgatgtgcagatctttgaccttgaggttcttcttgttcatcgttttgttgcaaacctgtgttagaggtggtgatgttaacgataacttgttgtcctcttgcttgaactctcatggtgttcataacttcactactttgtctaccgataccaactccgattacttcaagttgttgcatgcttctatgcaaaaccctttgtttgctaagccaaccgtttctaagccatcttttatcgttatgccaggctccaaagaagaattgtcatctactgttcattgctgcactagagaatcttggaccattagattgagatctggtggtcattcttacgagggtttgtcttatactgctgatactccattcgttatcgtcgacatgatgaacttgaacagaatctcc…
yPsCNMT	atgcagttaaaagctaaagaggagttgttaagaaatatggagttaggtttgattcctgatcaagaaataagacaattgatcagagttgaattagagaagagattgcaatggggttataaagaaacccacgaagaacaattgtcacaattgttggatttggttcactctttaaaaggtatgaaaatggccaccgagatggagaatttggacttgaaattatacgaggctcctatggagttcttgaagatccaacacggttcaaatatgaagcaatctgctggttactatacagatgaatctacaactttggatgaggccgaaattgcaatgttggacttgtatatggagagagcccaaattaaagatggacaatcagtcttagatttaggttgcggattg…
yPsS9OMT	atggctactaatggtgaaattttcaacacctacggtcacaaccatcaatctgctactgttactaagattaccgcctctaacgaatcttctaacggtgtttgttacttgtctgaaactgccaacttgggtaaattgatctgtattccaatggctttgagagctgctatggaattgaatgttttccaattgatctccaagttcggtactgatgctaaagtttccgcttctgaaattgcttctaagatgccaaatgctaagaacaatcctgaagctgcaatgtacttggacagaatcttgagattattgggtgcctcctctatcttgtctgtttctactactaagaaatccatcaacagaggtggtgatgatgttgttgtacacgaaaagttgtacggtttg…
ER signal (Mns1)	atgaagaactctgtcggtatttcaattgcaaccattgttgctatcatagcagctatatactatgtgccatggtacgaacactttgagaga
Vacuole signal (PEP4)	atgttcagcttgaaagcattattgccattggccttgttgttggtcagcgccaaccaagttgctgcaaaagtc
