# Supplementary material for: De novo biosynthesis of berberine and halogenated benzylisoquinoline alkaloids in Saccharomyces cerevisiae
Source: Commun Chem. 2023 Feb 9;6:27. doi: 10.1038/s42004-023-00821-9 (PMC9911778; doi:10.1038/s42004-023-00821-9)
Supplement: Supplementary file 5 — Supplementary Data 3 [file 42004_2023_821_MOESM5_ESM.xlsx]

## Sheet: Sheet1
Amplify holding plasmid backbones
pSL1.rev	gttttttgattaaaattaaaaaaactttttgtttttgtg
pSL1.fwd	attgaattgaattgaaatcgatagatcaatttttttc
pSL2.rev	ttttagtttatgtatgtgttttttgtagttatag
pSL2.fwd	tcaaaatttacggctttgaaaaag
pSL3.rev	aggatccactagttctagaatc
pSL3.fwd	cgcgccacttctaaataag
pSL4.rev	cctaggaaaacttagattagattgc
pSL4.fwd	attagttatgtcacgcttacattc
pSL5.rev	tatttgttgtaaaaagtagataattacttcc
pSL5.fwd	ttttgtataactaaataatattggaaactaaatacg
pSL9.rev	gcccgactgataacaac
pSL9.fwd	atgttttatttgttttgattggtgtc
Amplify synthesized genes
TyrH-F	aattttaatcaaaaaactatacaatggataatacaacattagcc
TyrH-R	tttcaattcaattcaatttaggatcctttccttggaactg
DoDC-F	acatacataaactaaaatatacaatgactcctgaacaatttag
DoDC-R	aaagccgtaaattttgattaggatcctcccttaataacatc
NCS-F	tagaactagtggatccttatacaatgaggatggaagttg
NCS-R	tatttagaagtggcgcgttactcagaagatttgtgcttattttc
6OMT-F	actttttacaacaaatatatacaatggaaacagtttctaagatag
6OMT-R	ccaatattatttagttatacaaaattaggatccatatgggtaggc
CNMT-F	tagaactagtggatccttatacaatgcagttaaaagctaaagag
CNMT-R	tatttagaagtggcgcgttaggatcctttcttcttaaataataaatgtg
NMCH-F	aattttaatcaaaaaactatacaatggaagtagttactgtagc
NMCH-R	tttcaattcaattcaatttaggatccaacccttgattttg
4'OMT-F	atctaagttttcctaggtatacaatgggatcattggac
4'OMT-R	agcgtgacataactaatttaggatcctggaaaggcttc
BBE-F	atctaagttttcctaggtatacaatgatgtgcagatctttg
BBE-R	agcgtgacataactaatttacagctctttcagcatgtag
S9OMT-F	acatacataaactaaaatatacaatggctactaatggtg
S9OMT-R	aaagccgtaaattttgattacttatggaattcgataacatgtaaac
CAS-F	aattttaatcaaaaaactatacaatggaaatgaaccctttg
CAS-R	tttcaattcaattcaatttaaacgtttctaccagcaattc
BwSTOX-F	tagaactagtggatccttatacaatgtccaagatggc
BwSTOX-R	tatttagaagtggcgcgttaactggagaatggtggaatac
CjSTOX-F	tagaactagtggatccttatacaatgatgggcatctcttc
CjSTOX-R	tatttagaagtggcgcgttatttcttagcttcagccaaag
Amplify fragments for yeast integration
BBR1
Ari1-left-F	cagaagtattcacctccaaacgatattc
Ari1-left-R	tctaccggcagatcactgtttttataaactatgtagtaagatccattg
Ari1-right-F	cgaaaattctgcgttcgttgtatcacgctaattgaagttttttttg
Ari1-right-R	catctagatcgggccaaacg
ATR1-bbrrc-F	aatgataaactcgaagagctcatatgcatagcttcaaaatgtttctac
ATR1-bbrrc-R	gatatcagatccactagtggcccaaattaaagccttcgagcg
DODC-bbrrc-F	gtcgaactgcagttacttcttgaactcgtaaaagcaaagg
DODC-bbrrc-R	ccgaaattgttcctacgagcggaccttaatacattcagac
His3-bbrrc-F	cgctcgaaggctttaatttgggccactagtggatctgatatc
His3-bbrrc-R	cctttgcttttacgagttcaagaagtaactgcagttcgac
NCS-bbrrc-F	gatcttactacatagtttataaaaacagtgatctgccggtagagg
NCS-bbrrc-R	aaacattttgaagctatgcatatgagctcttcgagtttatcattatc
TyrH-bbrrc-F	gtctgaatgtattaaggtccgctcgtaggaacaatttcgg
TyrH-bbrrc-R	aaacttcaattagcgtgatacaacgaacgcagaattttcg
BBR2
Adh6-left-F	ccatggagtgttcttgtatcc
Adh6-left-R	tgaaaaaaaggaagagtgaagtgaaagtctgtcgcaaatc
Adh6-right-F	gaaggctttaatttggttgtcaagctcttgataaatgtag
Adh6-right-R	accacacttattactataacagatattgatg
4‘OMT-bbrrc-F	aaattgttcctacgagatatgcatagcttcaaaatgtttctac
4’OMT-bbrrc-R	atttatcaagagcttgacaaccaaattaaagccttcgagcg
6OMT-bbrrc-F	ttgcgacagactttcacttcactcttcctttttttcatttttgc
6OMT-bbrrc-R	aatgataaactcgaagagctcaggcatttgcaagaattactc
CNMT-bbrrc-F	attcttgcaaatgcctgagctcttcgagtttatcattatc
CNMT-bbrrc-R	cggtctccctatagtgagttgatctgccggtagag
Leu-bbrrc-F	ctctaccggcagatcaactcactatagggagaccg
Leu-bbrrc-R	cgaaaattctgcgttcgttagattgtactgagagtgcac
NMCH-bbrrc-F	gtgcactctcagtacaatctaacgaacgcagaattttcg
NMCH-bbrrc-R	cattttgaagctatgcatatctcgtaggaacaatttcgg
BBR3
Ypr1-left-F	ttttgttaacttgtaaggattcgaagcaaag
Ypr1-right-R	gaaggctttaatttgtactttattatcactttagaaaagaaaaggg
Ypr1-rignt-F	attgataatgataaactcgaagagctcgcgcgctacattacagtt
Ypr1-rignt-R	aattgaaggatgaggagttgagc
BBE-bbrrc-F	ttcttttctaaagtgataataaagtacaaattaaagccttcgagcg
BBE-bbrrc-R	ggtcatggcggctattttatatgcatagcttcaaaatgtttctac
CAS-bbrrc-F	gtgatatcagatccactagtggctcgtaggaacaatttcggg
CAS-bbrrc-R	cctctaccggcagatcaaacgaacgcagaattttcg
S9OMT-bbrrc-F	gtagaaacattttgaagctatgcatataaaatagccgccatgacc
S9OMT-bbrrc-R	ggttgtcgacctgcaggaattctcttaggattcgattcacattc
STOX-bbrrc-F	cgaaaattctgcgttcgtttgatctgccggtagagg
STOX-bbrrc-R	ctgtaatgtagcgcgcgagctcttcgagtttatcattatcaatac
Ura-bbrrc-F	gaatgtgaatcgaatcctaagagaattcctgcaggtcgacaacc
Ura-bbrrc-R	cccgaaattgttcctacgagccactagtggatctgatatcac
BBR4
YDR514C-right-F	taatgataaactcgaagagctccgccataccacacataatc
YDR514C-right-R	aaaacagattaatgtgtagaattatcgattcc
YDR541C-left-F	cataagcggattaaagtagcaatatctg
YDR541C-left-R	cattttgaagctatgcatatttgttgaacggattaaataagg
4OMT-br4-F	atttaatccgttcaacaaatatgcatagcttcaaaatgtttc
4OMT-br4-R	gaaaattctgcgttcgttcaaattaaagccttcgagc
CAS-br4-F	gctcgaaggctttaatttgaacgaacgcagaattttc
CAS-br4-R	ggtctccctatagtgagtctcgtaggaacaatttcgg
Leu-br4-F	ccgaaattgttcctacgagactcactatagggagacc
Leu-br4-R	ctctaccggcagatcaagattgtactgagagtgc
NCS-br4-F	gcactctcagtacaatcttgatctgccggtagag
NCS-br4-R	ttatgtgtggtatggcggagctcttcgagtttatcattatc
Change marker to construct pAG42H
Markerchange-F	gtggtatggtgcactctcag
Markerchange-R	tatgcggtgtgaaataccgc
TEF-HygR-R	gcggtatttcacaccgcataattaagggttctcgagagc
TEF-HygR-F	gagagtgcaccataccactaggtcaatagttgtgtttagc
